# Supplementary material for: High-Resolution Imaging and Morphological Phenotyping of C. elegans through Stable Robotic Sample Rotation and Artificial Intelligence-Based 3-Dimensional Reconstruction
Source: Research (Wash D C). 2024 Oct 30;7:0513. doi: 10.34133/research.0513 (PMC11522223; doi:10.34133/research.0513)
Supplement: Supplementary 1 — Supporting Text Figs. S1 to S30 Table S1 Movies S1 to S10 References [file research.0513.f1.zip]

Archive with 12 entries (12 files):
- Movie S10_AI based 3D reconstruction of adult worms.mp4
- Movie S1_single embryo rotation.mp4
- Movie S2_two embryos rotation simultaneously.mp4
- Movie S3_Rotation of adult worms.mp4
- Movie S4_Simultaneous rotation of two adult worms.mp4
- Movie S5_Rotation of worm at L4 stage.mp4
- Movie S6_Rotation of worm at L3 stage .mp4
- Movie S7_Rotation of worm at L2 stage.mp4
- Movie S8_Stable stoppage of worm rotation.mp4
- Movie S9_AI based 3D reconstruction of embryos.mp4
- Support Information-RESEARCH-D-24-01072-Clean Version-Updated.docx
- Support Information-RESEARCH-D-24-01072-Marked Version-Updated.docx
